# Supplementary material for: Inhibition of cell proliferation does not slow down echinoderm neural regeneration
Source: Front Zool. 2017 Feb 23;14:12. doi: 10.1186/s12983-017-0196-y (PMC5324207; doi:10.1186/s12983-017-0196-y)
Supplement: Additional file 2 — Spreadsheet (.xlsx) file containing the raw measurements of BrdU +-cell abundance, total cell number and cell density in the radial nerve cord regenerate, as well as the outgrowth length. (XLSX 11.3 kb) [file 12983_2017_196_MOESM2_ESM.xlsx]

## Sheet: DMSO_Control
DMSO CONTROL
		BrdU	PI	Area of the regenerate, um	Cell density in the rudiment (cells/um)	Length of the regenerate, um	Length of both rudiments, um	Total cell number in 7 sections	Volume in 7 sections
Animal: Control #1		212	585	90798.5		605.072
		262	740	86213.5		617.45
		175	823	72737		662.648
		150	582	50041.1		528.443
		173	624	64931.7		288.96
		135	414	31630.7		441.563
		161	479	63350.6		262.15
		183	407	50646		206.755
		171	481	64735.6		247.725
		137	547	59206.9		457.864
	TOTAL:	1759	5682		0.000895802		1120.51	4247	4.59703e+06
	BrdU/PI	0.309574
		BrdU	PI	Area of the regenerate, um	Cell density in the rudiment (cells/um)	Length of the regenerate, um	Length of both rudiments, um	Total cell number in 7 sections	Volume in 7 sections
Animal: Control #2		25	159	8893.38		132.975
		30	201	12241.6		146.363
		21	207	11886.5		139.373
		43	246	14388.5		234.167
		56	323	17447.8		221.831
		101	386	26241.2		287.093
		136	397	34424.1		338.133
		274	634	71916.5		706.274
		199	519	76988.4		544.038
		258	566	68285.1		500.039
	TOTAL:	1143	3638		0.00106153		940.441	1919	1.25523e+06
	BrdU/PI	0.314184
		BrdU	PI	Area of the regenerate, um	Cell density in the rudiment (cells/um)	Length of the regenerate, um	Length of both rudiments, um	Total cell number in 7 sections	Volume in 7 sections
Animal: Control #3		203	572	63647.3		403.979
		184	542	51972.6		360.5
		185	534	47817.6		375.568
		242	661	39837		454.137
		21	239	12508.4		133.294
		266	637	81606.1		667.488
		284	620	83018.2		693.573
		241	612	75200.9		644.344
		226	597	65754.8		686.695
		215	609	62432.5		640.275
	TOTAL:	2067	5623		0.00096318		1147.71	3805	3.80407e+06
	BrdU/PI	0.367597
		BrdU	PI	Area of the regenerate, um	Cell density in the rudiment (cells/um)	Length of the regenerate, um	Length of both rudiments, um	Total cell number in 7 sections	Volume in 7 sections
Animal: Control #4		432	975	136462		822.801
		356	848	133743		776.587
		369	851	125206		748.315
		385	887	117902		867.841
		322	733	85922.3		962.605
		232	936	102497		636.777
		225	1025	108055		880.44
	TOTAL:	2321	6255		0.000772425		1843.05	6255	8.09787e+06
	BrdU/PI	0.371063

## Sheet: Aphidicolin_8.3ug
Aphidicolin 8.3 ug
		BrdU	PI	Area of the regenerate, um	Cell density in the rudiment (cells/um)	Length of the regenerate, um	Length of both rudiments, um	Total cell number in 7 sections	Volume in 7 sections
Animal: Aphidicolin 8.3 ug #1		32	277	17950.5		307.625
		52	282	23226		359.033
		105	468	34654.1		464.723
		88	309	36078.4		475.24
		88	575	46403.1		446.567
		111	509	52386.6		647.772
		41	429	39300		321.553
		121	757	74849.7		556.945
		31	332	40561.6		346.657
		70	751	93303.9		544.79
	TOTAL:	739	4689		0.00102221		1112.49	2849	2.49999e+06
	BrdU/PI	0.157603
		BrdU	PI	Area of the regenerate, um	Cell density in the rudiment (cells/um)	Length of the regenerate, um	Length of both rudiments, um	Total cell number in 7 sections	Volume in 7 sections
Animal: Aphidicolin 8.3 ug #2		112	576	90393.2		550.326
		138	565	95751		503.746
		113	557	89227.8		412.335
		127	882
		97	643	50157.3		591.25
		84	704	76502.3		457.436
		95	525	60334.7		396.538
		64	461	56849.4		366.344
		88	464	54718.3		437.784
		63	459	39420		241.55
	TOTAL:	981	5836		0.00080769		1048.69	4031	5.19216e+06
	BrdU/PI	0.168095
		BrdU	PI	Area of the regenerate, um	Cell density in the rudiment (cells/um)	Length of the regenerate, um	Length of both rudiments, um	Total cell number in 7 sections	Volume in 7 sections
Animal: Aphidicolin 8.3 ug #3		31	260	26972.5		281.447
		37	304	53668.3		502.812
		56	371	67453.8		488.48
		40	445	75288.9		555.44
		45	527	82595.5		669.881
		82	581	93242.3		624.955
		74	411	49892.7		402.696
		108	717	66463.4		716.892
	TOTAL:	473	3616		0.00070135		1386.77	2899	4.49114e+06
	BrdU/PI	0.130808
		BrdU	PI	Area of the regenerate, um	Cell density in the rudiment (cells/um)	Length of the regenerate, um	Length of both rudiments, um	Total cell number in 7 sections	Volume in 7 sections
Animal: Aphidicolin 8.3 ug #4		72	428	47636.7		545.238
		58	366	75431		535.618
		118	651	115655		1006.79
		59	438	56720.5		589.15
		82	578	51911.3		723.036
		111	634	60724.4		759.651
		72	478	67623		583.195
		71	348	58416.9		535.146
		95	588	67081.8		770.493
		287	1018	73313		735.4
	TOTAL:	1025	5527		0.000819406		1669	3573	4.75701e+06
	BrdU/PI	0.185453
